# Supplementary material for: Prevalence of Obesity and Associated Risk Factors among Children and Adolescents in the Eastern Cape Province
Source: Int J Environ Res Public Health. 2022 Mar 3;19(5):2946. doi: 10.3390/ijerph19052946 (PMC8910414; doi:10.3390/ijerph19052946)
Supplement: Supplementary file 1 [file ijerph-19-02946-s001.zip]

Archive with 1 entries (1 files):
- ijerph-1564997-supplementary.pdf
